# Supplementary material for: Chloroquine Enhances Chemosensitivity of Breast Cancer via mTOR Inhibition
Source: Biomedicines. 2025 Apr 12;13(4):948. doi: 10.3390/biomedicines13040948 (PMC12024896; doi:10.3390/biomedicines13040948)
Supplement: Supplementary file 1 [file biomedicines-13-00948-s001.zip]

Archive with 1 entries (1 files):
- biomedicines-3508154-supplementary.pdf
